# Supplementary material for: TFF3 interacts with LINGO2 to regulate EGFR activation for protection against colitis and gastrointestinal helminths
Source: Nat Commun. 2019 Sep 27;10:4408. doi: 10.1038/s41467-019-12315-1 (PMC6764942; doi:10.1038/s41467-019-12315-1)
Supplement: Supplementary file 4 — Source Data [file 41467_2019_12315_MOESM4_ESM.xlsx]

## Sheet: Figure 1A
Figure 1A: IL-10 secretion by U937 after treatment with rhTFF3
Dataset 1:
		TFF3-Fc Tx	No LPS
		0	516.34	288.6	538.13
		1	379.04	2410.64	434.07
		10	666.71	4268.98	2213.95
		100	3783.86	5401.74	2267.64
		1000	4439.52	3623.51	244.46
		2000	392.66	3333.86	1507.08

## Sheet: Figure 1C
Figure 1C: IL-10 secretion by U937 with LINGO2 mAB treatment
	IL-10
Trial 2
		Ab conc	Media + Isotype			Media + anti-Lingo2			TFF3-Fc + isotype			TFF3-Fc + anti-Lingo2
		0.1	987.9	1299.92	1199.92	1279.56	1190.13	899.3	2053.66	912.235	1853.62	695.965	658.545	695.965
		2	1068.8	851.7	843.17	945	803.28	724.825	2356.11	1497.81	1720.45	681.105	637.085	659.37
		5	992.58	1205.27	1094.38	287.865	557.015	774.95	1171.15	2284.57	1824.46	735.035	645.065	576.275
		10	1304.33	896.825	950.48	862.43	845.095	773.01	1469.74	2345.37	1843.99	1123.83	552.335
		20	1509.86	1025.87	1107.59	947.18	921.865	782.64	1078.7	922.14	1481.02	900.125	721.555	710.55
		40	1594.88	1207.74	1306.25	1074.3	862.98	891.875	556.91	687.11	1156.57	763.655	728.16	648.64
Trial 1
		anti Lingo-2 (media)				Isotype Control (media)				anti Lingo-2 (TFF3)				Isotype Control (TFF3)
	0	676.13	665.44	1389.1	1348.5	1390.5	1339.5	1254.8	1237.3	1010	930.62	1805.3	1123.3	1201	1109.2	1330.5	1195.7
	10	642.66	664.39	1361.6	1413.1	1338.9	1421.5	1337.6	1242.7	882.57	841.64	654	705	1215.5	1108.8	1135.8	1152.3
	40	312.92	244.06	450	199	1068.4	1177.8	972.15	884.73	391.41	382.11	500	459	1203.4	1091.1	1108.6	1122.1

## Sheet: Figure 1D
Figure 1D: Co-ip of LINGO2-Flag with TFF3-F or Fc

## Sheet: Figure 2A
Figure 2A: QT-PCR showing mRNA transcript levels in MC38 line relative to Gapdh
Gene	LINGO1	LINGO2	LINGO3	LINGO4
	0.0002025	0.00377	1.93139e-05	6.06946e-06
	0.0007249	0.00584	1.98569e-05	1.6931e-05
	0.0009368	0.00617	1.29203e-05	4.999e-06
		0.00044	7.68246e-06	2.46497e-06
		0.00021	6.92382e-06
			9.59025e-06

## Sheet: Figure 2C
Figure 2C: mRNA transcript levels in MC38 control vs LINGO2 deficient MC38 cell line
	Mc38-Control					Lingo2 deficient MC38
	0.00377	0.00584	0.00617	0.00044	0.00021	0.000129928	7.99801e-05	0.000119558

## Sheet: Figure 2D
Figure 2D: Cytotoxicity of MC38 cells after treatment with TFF3-Fc or Fc
		MC38 control			Lingo2 deficient MC38
Staurosporine+Fc		18.492	17.079	15.783	95.573	93.208	85.688
Staurosporine+TFF3-Fc		1.767	2.591	-1.531	139.478	107.338	124.803

## Sheet: Figure2E
Figure 2E: Time-course of phospo-EGFR in MC38 vs LINGO2 deficient MC38 cells exposed to Fc vs. TFF3-Fc
kDa
250
150							Anti-EGFR

## Sheet: Figure 2F
Figure 2F: Reciprocal co-IP of LINGO2-Flag and EGFR-GFP in co-transfected HEK293
150 kDa
		EGFR-IB			LINGO2-IB

## Sheet: Figure 2G
Figure 2G: mRNA expression of Areg in parental MC38 vs LINGO2 deficient MC38 cells
AREG mRNA
Dataset 1
Treatment	MC38-WT				Mc38-H2kk
media	1.10168e-06	1.38789e-06	1.29209e-06	1.92336e-06	7.5063e-05	0.000136904	6.37908e-05	0.000155586
EGF	5.31342e-05	5.61638e-05	9.31498e-05	0.000251079	0.00157918	0.000801219	0.00136818
Dataset 2
Treatment	MC38-WT				Mc38-H2kk
media	1.10168e-06	1.38789e-06	1.29209e-06	1.92336e-06	7.5063e-05	0.000136904	6.37908e-05	0.000155586
EGF	5.31342e-05	5.61638e-05	9.31498e-05	0.000251079	0.00157918	0.000801219	0.00136818

## Sheet: Figure 2H
Figure 2G: mRNA expression of Ereg in parental MC38 vs LINGO2 deficient MC38 cells
Ereg mRNA
Dataset 1
Treatment	MC38-WT				Mc38-H2kk
media	0.000617239	0.000414715	0.000381502	0.000275328	0.00712692	0.00604597	0.00392255	0.00391686
EGF	0.00277735	0.00196745	0.00263328	0.0066367	0.00483827	0.00633239	0.00518983	0.00612381
Dataset 2
Treatment	MC38-WT				Mc38-H2kk
media	0.000617239	0.000414715	0.000381502	0.000275328	0.00712692	0.00604597	0.00392255	0.00391686
EGF	0.00277735	0.00196745	0.00263328	0.0066367	0.00483827	0.00633239	0.00518983	0.00612381

[truncated: 29 more sheets: Figure 2I, Figure 2J, Figure 2K, Figure3A, Figure 3C, Figure3D, Figure 3F, Figure 3G, Figure 3I, Figure 3J, Figure 3L, Figure 4A, Figure 4B-D, Figure 5A-C, Figure 5D-F, Figure5G-I, Fig 6B, Figure 6C, Fig 6D, Figure 6E …]
